# Supplementary material for: Clinical study on the effect of low-intensity pulsed ultrasound on healing of proximal sesamoid bone fractures in Yili horses
Source: Sci Rep. 2025 Aug 28;15:31697. doi: 10.1038/s41598-025-17424-0 (PMC12394538; doi:10.1038/s41598-025-17424-0)
Supplement: Supplementary file 1 — Supplementary Information 1. [file 41598_2025_17424_MOESM1_ESM.xlsx]

## Sheet: ALP
normal group	control subjects	ultrasound therapy group
189.7	242.5	239.7
224.2	265.2	295.4
276	304.2	344.6
268.3	306	301
310.1	289.3	372.3
263.7	283.5	317.1
255.333	281.783	311.683
42.2887	24.3581	45.4931

## Sheet: CK
normal group	control subjects	ultrasound therapy group
243.6	279.2	235.8
235.8	287.3	216.3
271.5	293.6	251.5
271.7	305.8	207.3
285.1	309.3	278.8
259.2	304.3	271.7
261.15	296.583	243.567
18.6893	11.8614	29.034

## Sheet: LDH
normal group	control subjects	ultrasound therapy group
447.3	517.3	419.3
408.9	567.2	383.8
471.4	469.7	431.2
393.8	437.4	364.9
461.1	518.6	485.5
467.3	519.3	457.1
441.633	504.917	423.633
32.6049	45.2225	44.855

## Sheet: Ca
normal group	control subjects	ultrasound therapy group
2.77	2.92	3.13
2.72	3.07	2.91
2.69	3.02	2.88
2.68	2.85	3.01
2.58	2.79	3.03
2.82	3.01	3.92
2.71	2.94333	3.14667
0.0824621	0.10875	0.38929

## Sheet: P
normal group	control subjects	ultrasound therapy group
0.71	0.81	1.71
0.73	1.43	1.69
0.87	1.58	1.08
0.92	1.13	1.33
1.08	1.32	1.82
1.22	1.67	1.83
0.921667	1.32333	1.57667
0.19914	0.3157	0.30382

## Sheet: ca×p
Control	Pretreatment	Post-treatment
1.9667	2.3652	5.3523
1.9856	4.3901	4.9179
2.3403	3.2616	3.1104
2.4656	3.2205	4.0033
2.7864	3.6828	5.5146
3.4404	5.0267	7.1736
2.4975	3.65782	5.01202
0.555346	0.941254	1.39164
