# Supplementary material for: Clinical study on the effect of low-intensity pulsed ultrasound on healing of proximal sesamoid bone fractures in Yili horses
Source: Sci Rep. 2025 Aug 28;15:31697. doi: 10.1038/s41598-025-17424-0 (PMC12394538; doi:10.1038/s41598-025-17424-0)
Supplement: Supplementary file 2 — Supplementary Information 2. [file 41598_2025_17424_MOESM2_ESM.xlsx]

## Sheet: TNF-α
normal group	control subjects	ultrasound therapy group
307.3	330.7	312.1
261.6	356.4	279.4
213.7	339.3	235.6
313.9	361.5	318.5
116.5	294.3	118.4
214.2	319.6	215.6
237.867	333.633	246.6
73.5382	24.8179	74.9039

## Sheet: IL-1β
normal group	control subjects	ultrasound therapy group
339.5	365.8	351.1
344.2	402.3	369.2
358.7	376.4	387.1
357.4	371.4	371.4
371.7	404.7	404.2
383.8	406.7	391.4
359.217	387.883	379.067
16.6011	18.633	18.9029

## Sheet: IL-6
normal group	control subjects	ultrasound therapy group
238.1	279.2	244.9
254.3	413.5	261.2
261.3	287.6	291.3
203.7	275.3	211.5
212.3	259.5	232.1
239.5	331.4	237.1
234.867	307.75	246.35
22.7548	57.1744	27.3725
