# Supplementary material for: Clinical study on the effect of low-intensity pulsed ultrasound on healing of proximal sesamoid bone fractures in Yili horses
Source: Sci Rep. 2025 Aug 28;15:31697. doi: 10.1038/s41598-025-17424-0 (PMC12394538; doi:10.1038/s41598-025-17424-0)
Supplement: Supplementary file 4 — Supplementary Information 4. [file 41598_2025_17424_MOESM4_ESM.xlsx]

## Sheet: Sheet1
pretreatment	White blood cell	Neutrophil	Lymphocyte	Eosinophil	Basophil granulocytes	Monocyte	Red blood cell	Hemoglobin	Hematocrit	Mean platelet volume
1	12.2	7.1	6.88	0.34	0.11	0.43	3.8	81	29.5	5.48
2	12.9	6.98	5.79	0.58	0.1	0.75	4.1	96	29.8	5.47
3	12.7	7.24	6.91	0.43	0.09	0.66	5.9	99	29.9	5.49
4	12.5	6.96	6.92	0.77	0.04	0.55	2.7	104	29.6	5.43
5	12.6	6.97	6.79	0.64	0.05	0.31	3.6	75	29.5	5.48
6	13.3	7.14	6.91	0.21	0.1	0.74	2.8	79	29.6	5.44
7	12.8	7.11	5.92	0.65	0.12	0.54	4.9	93	29.6	5.48
8	14.1	6.98	5.73	0.89	0.03	0.35	5.23	75	29.7	5.48
9	12.5	6.43	5.79	0.45	0.09	0.91	3.54	87	29.7	5.45
10	12.1	7.1	5.99	0.65	0.06	0.97	3.11	95	30	5.43
11	12.4	6.99	6.03	0.56	0.07	0.21	4.34	79	29.6	5.49
12	12.2	7	5.92	0.62	0.12	0.57	5.78	87	29.4	5.39
13	11.2	6.97	5.9	0.29	0.11	0.29	5.11	92	29.7	5.48
post-treatment	White blood cell	Neutrophil	Lymphocyte	Eosinophil	Basophil granulocytes	Monocyte	Red blood cell	Hemoglobin	Hematocrit	Mean platelet volume
1	11.5	6.71	5.78	0.39	0.11	0.41	6.89	126	29.9	5.63
2	11.3	6.52	5.21	0.61	0.05	0.74	7.12	105	30.1	5.51
3	11.2	6.31	5.38	0.47	0.09	0.66	5.99	104	30.3	5.55
4	11.3	6.42	5.32	0.79	0.04	0.55	5.3	132	30.3	5.51
5	10.7	6.23	5.24	0.69	0.05	0.31	7.2	97	29.7	5.55
6	12.1	6.67	5.32	0.25	0.1	0.74	8.4	158	30.2	5.52
7	12.5	6.61	5.68	0.66	0.12	0.54	9.1	147	30.4	5.53
8	11.6	6.89	5.87	0.74	0.03	0.35	6.9	139	29.9	5.49
9	11.6	6.91	5.32	0.41	0.02	0.86	7.54	157	30.4	5.52
10	12.5	6.81	5.12	0.67	0.06	0.84	7.82	153	30.2	5.48
11	11.5	6.71	5.78	0.53	0.05	0.21	6.35	142	30.3	5.5
12	11.9	6.78	5.67	0.62	0.11	0.57	7.21	121	29.6	5.42
13	11.7	6.92	5.34	0.43	0.1	0.29	9.52	112	30.1	5.49
control	White blood cell	Neutrophil	Lymphocyte	Eosinophil	Basophil granulocytes	Monocyte	Red blood cell	Hemoglobin	Hematocrit	Mean platelet volume
1
2
3
4
5
6
7
8
9
10
11
12
13

## Sheet: WBC
normal group	control subjects	ultrasound therapy group
10.9	11.2	11.2
10.6	11.9	10.3
10.6	12.7	10.2
11.8	12.5	11.3
10.9	11.6	10.7
11.3	13.3	12.1
11.0167	12.2	10.9667
0.462241	0.774597	0.714609

## Sheet: NEU
normal group	control subjects	ultrasound therapy group
6.86	7.33	6.86
6.84	6.92	6.84
6.83	6.91	6.83
6.55	6.82	6.55
6.71	6.73	6.72
6.4	6.77	6.42
6.69833	6.91333	6.70333
0.186914	0.217501	0.180739

## Sheet: LYM
normal group	control subjects	ultrasound therapy group
5.71	6.88	6.08
5.82	5.87	5.81
5.73	5.87	5.85
5.77	5.92	5.82
5.79	5.88	5.84
5.41	6.91	5.32
5.705	6.22167	5.78667
0.1499	0.521974	0.249933

## Sheet: EOS
pretreatment	post-treatment
0.34	0.39
0.58	0.61
normal group	control subjects	ultrasound therapy group
0.44	0.43	0.47
0.71	0.77	0.79
0.66	0.64	0.69
0.12	0.21	0.25
0.7	0.65	0.66
0.81	0.89	0.74
0.573333	0.598333	0.6
0.253588	0.244165	0.203372

## Sheet: BASO
normal group	control subjects	ultrasound therapy group
0.08	0.11	0.11
0.04	0.1	0.05
0.07	0.09	0.09
0.05	0.04	0.04
0.07	0.05	0.05
0.07	0.1	0.1
0.0633333	0.0816667	0.0733333
0.0150555	0.0292689	0.0301109

## Sheet: MONO
normal group	control subjects	ultrasound therapy group
0.51	0.43	0.41
0.69	0.75	0.74
0.62	0.66	0.66
0.52	0.55	0.54
0.33	0.31	0.31
0.77	0.74	0.69
0.573333	0.573333	0.558333
0.155263	0.177163	0.170108

## Sheet: RBC
normal group	control subjects	ultrasound therapy group
6.1	5.29	5.98
6.15	5.2	6.12
6.18	5.9	5.99
5.97	4.9	5.9
6.44	5.27	6.4
5.29	5.12	5.3
6.02167	5.28	5.94833
0.390047	0.334963	0.363011

## Sheet: HGB
normal group	control subjects	ultrasound therapy group
110	99	102
115	102	107
113	99	102
103	97	112
102	97	104
108	100	103
108.5	99	105
5.24404	1.89737	3.89872

## Sheet: HCT
normal group	control subjects	ultrasound therapy group
43	29.5	41.9
32	26.8	31.1
35.7	34.9	30.3
35.2	19.6	34.3
47	24.5	44.7
31	29.3	30.2
37.3167	27.4333	35.4167
6.34552	5.17442	6.34804

[truncated: 1 more sheets: MPV]
